# Supplementary material for: A Comparison of Co-methylation Relationships Between Rheumatoid Arthritis and Parkinson's Disease
Source: Front Neurosci. 2019 Jan 10;12:1001. doi: 10.3389/fnins.2018.01001 (PMC6335329; doi:10.3389/fnins.2018.01001)
Supplement: Supplementary File S3 — 337 gene pairs shared between RA and PD. [file Table_3.XLSX]

## Sheet: Sheet1
gene1	gene2	RA_contol_corr	RA_case_corr	PD_contol_corr	PD_case_corr
C12orf77	TSHZ3	-0.779	-0.104	0.16	-0.597
CD53	FLJ45983	-0.559	0.034	0.155	-0.641
LCA5	MIR549	-0.312	0.27	0.039	-0.504
LILRB4	TSHZ3	-0.627	0.008	0.237	-0.562
MIR922	TSHZ3	-0.79	-0.086	0.24	-0.602
BLK	TSHZ3	-0.573	0.072	0.396	-0.52
C12orf74	TSHZ3	-0.552	0.137	0.257	-0.516
FLJ45983	GRB2	-0.542	0.11	0.359	-0.74
FLJ45983	RAB30	-0.278	0.349	0.306	-0.534
GRB2	NKX2-2	-0.335	0.297	0.35	-0.504
GRB2	TSHZ3	-0.616	0.441	0.397	-0.588
PLEKHF2	TSHZ3	-0.53	0.205	0.37	-0.522
TNFRSF13C	TSHZ3	-0.666	0.097	0.34	-0.515
AGPAT6	TSHZ3	-0.295	0.345	0.456	-0.291
AP1S3	TSHZ3	-0.349	0.362	0.327	-0.316
APOC4	CDK20	-0.533	0.047	0.369	-0.373
ARHGAP17	TSHZ3	-0.561	0.382	0.384	-0.497
ASCC1	TSHZ3	-0.291	0.253	0.319	-0.339
ATP1A1	TSHZ3	-0.304	0.415	0.428	-0.307
ATXN1	TSHZ3	-0.336	0.269	0.361	-0.303
BCAS4	TSHZ3	-0.459	0.346	0.407	-0.352
BCAS4	ZDBF2	-0.258	0.272	0.476	-0.276
BLK	LCA5	-0.512	0.076	0.338	-0.403
BCL7A	TSHZ3	-0.53	0.106	0.364	-0.307
BLNK	TSHZ3	-0.544	0.073	0.342	-0.396
C12orf74	CDK20	-0.389	0.368	0.416	-0.342
C12orf74	LCA5	-0.29	0.345	0.301	-0.425
C21orf67	GATA3	-0.261	0.284	0.361	-0.353
C6orf129	TSHZ3	-0.257	0.281	0.385	-0.422
C9orf130	CDK20	-0.256	0.297	0.404	-0.349
C8orf46	LCA5	-0.297	0.281	0.405	-0.335
C9orf130	LCA5	-0.318	0.322	0.274	-0.322
C9orf130	TSHZ3	-0.308	0.456	0.38	-0.409
CACNG8	DDX54	-0.257	0.25	0.321	-0.26
CCDC50	CDK20	-0.254	0.389	0.456	-0.305
CCDC50	TSHZ3	-0.364	0.272	0.282	-0.419
CD19	TSHZ3	-0.596	0.041	0.373	-0.378
CD53	CDK20	-0.523	0.019	0.454	-0.305
CD53	EN2	-0.505	0.004	0.274	-0.314
CD53	HOXC11	-0.523	0.026	0.319	-0.294
CD53	TSHZ3	-0.582	0.204	0.293	-0.432
CD72	TSHZ3	-0.273	0.322	0.318	-0.322
CD79A	TSHZ3	-0.268	0.38	0.39	-0.284
CD79B	TSHZ3	-0.418	0.299	0.407	-0.367
CD86	TSHZ3	-0.497	0.263	0.377	-0.292
CDK20	CLEC1A	-0.317	0.326	0.387	-0.304
CDK20	CLRN1	-0.268	0.273	0.267	-0.305
CDK20	FAM12A	-0.376	0.283	0.261	-0.271
CDK20	HVCN1	-0.261	0.511	0.471	-0.316
CDK20	LILRB4	-0.502	0.094	0.383	-0.436
CDK20	MAP3K1	-0.145	0.547	0.49	-0.328
CDK20	MIR634	-0.334	0.356	0.265	-0.385
CDK20	MIR922	-0.663	0.016	0.406	-0.432
CDK20	MYL4	-0.526	0.053	0.376	-0.305
CDK20	OR6Y1	-0.27	0.257	0.264	-0.292
CDK20	PLA2G10	-0.301	0.321	0.327	-0.356
CDK20	PLEKHF2	-0.342	0.458	0.492	-0.408
CDK20	RGS13	-0.345	0.374	0.443	-0.359
CDK20	ST6GAL1	-0.43	0.322	0.464	-0.328
CDK20	STRBP	-0.26	0.441	0.397	-0.311
CDK20	TAL2	-0.261	0.383	0.471	-0.252
CDK20	TAS2R38	-0.29	0.297	0.267	-0.313
CDK20	TNFRSF13C	-0.586	0.032	0.458	-0.412
CDK20	ZC3H7A	-0.44	0.329	0.482	-0.32
CENPM	LCA5	-0.431	0.278	0.312	-0.289
CENPM	TSHZ3	-0.411	0.265	0.374	-0.321
CHDH	TSHZ3	-0.346	0.257	0.36	-0.258
CLEC17A	TSHZ3	-0.432	0.293	0.417	-0.33
CLEC7A	TSHZ3	-0.347	0.273	0.343	-0.287
CSDAP1	GRB2	-0.255	0.316	0.367	-0.328
CSK	TSHZ3	-0.31	0.308	0.388	-0.291
CYBASC3	LCA5	-0.374	0.312	0.384	-0.365
CYBASC3	TSHZ3	-0.375	0.387	0.422	-0.491
CYTH1	TSHZ3	-0.279	0.283	0.359	-0.257
DBNL	TSHZ3	-0.27	0.405	0.398	-0.283
DDX54	FLJ45983	-0.34	0.278	0.371	-0.496
DDX54	NKX2-2	-0.291	0.269	0.363	-0.311
DDX54	TSHZ3	-0.527	0.39	0.437	-0.301
DTX1	TSHZ3	-0.456	0.25	0.306	-0.309
EN2	GRB2	-0.353	0.285	0.401	-0.311
EPN1	GATA3	-0.507	0.065	0.431	-0.412
EPN1	LCA5	-0.53	0.149	0.368	-0.304
EPN1	TSHZ3	-0.629	0.15	0.291	-0.449
EZR	TSHZ3	-0.35	0.321	0.437	-0.274
FGD6	TSHZ3	-0.266	0.292	0.307	-0.339
FGL2	TSHZ3	-0.286	0.289	0.309	-0.307
FMNL3	GATA3	-0.327	0.309	0.491	-0.351
FOXB1	GRB2	-0.257	0.252	0.363	-0.393
FLJ45983	IFNGR1	-0.089	0.504	0.452	-0.482
FLJ45983	LFNG	-0.288	0.274	0.484	-0.419
FLJ45983	LILRA2	-0.06	0.565	0.398	-0.419
FLJ45983	OAS1	-0.531	0.051	0.35	-0.4
FOXB2	RAB30	-0.309	0.278	0.296	-0.257
FMNL3	SP5	-0.318	0.277	0.308	-0.282
FLJ45983	STX7	-0.083	0.511	0.416	-0.47
FMNL3	TSHZ3	-0.381	0.362	0.322	-0.331
FLJ45983	UCKL1AS	-0.146	0.524	0.309	-0.45
GAB1	TSHZ3	-0.287	0.347	0.422	-0.442
GATA3	HERPUD1	-0.016	0.524	0.377	-0.354
GATA3	PLIN3	-0.074	0.582	0.478	-0.264
GATA3	SCAMP2	-0.163	0.558	0.496	-0.302
GGA3	TSHZ3	-0.121	0.536	0.414	-0.279
GRB2	HOXC13	-0.301	0.306	0.37	-0.351
GRB2	HOXD12	-0.293	0.26	0.411	-0.392
GRB2	HTR1A	-0.289	0.268	0.355	-0.274
GRB2	INA	-0.264	0.252	0.299	-0.425
GRB2	LCA5	-0.36	0.505	0.469	-0.41
GRB2	LOC401097	-0.281	0.271	0.415	-0.252
GRB2	NKX2-6	-0.297	0.33	0.435	-0.341
GRB2	PLA2G7	-0.252	0.376	0.437	-0.257
GRB2	SOX21	-0.319	0.29	0.432	-0.287
GRB2	TLX3	-0.254	0.255	0.334	-0.483
HNRNPC	TSHZ3	-0.281	0.323	0.339	-0.261
IFNGR1	MIR196B	-0.056	0.518	0.308	-0.309
IFNGR1	TSHZ3	-0.259	0.543	0.456	-0.321
IRF2	TSHZ3	-0.298	0.262	0.337	-0.383
IRF8	TSHZ3	-0.433	0.313	0.385	-0.322
JAK1	TSHZ3	-0.352	0.377	0.377	-0.317
KIAA0226	TSHZ3	-0.449	0.405	0.446	-0.285
KIAA0922	TSHZ3	-0.324	0.397	0.464	-0.336
KIAA1949	TSHZ3	-0.278	0.288	0.376	-0.264
KIF3B	TSHZ3	-0.308	0.329	0.355	-0.393
LCA5	LOC728743	-0.535	0.076	0.295	-0.275
LCA5	NFKBIE	-0.531	0.032	0.392	-0.329
LCA5	PLEKHF2	-0.296	0.398	0.462	-0.408
LCA5	POLM	-0.252	0.293	0.286	-0.296
LCA5	RAB30	-0.24	0.55	0.378	-0.265
LCA5	SNHG4	-0.274	0.283	0.295	-0.256
LCA5	ST6GAL1	-0.42	0.313	0.378	-0.336
LCA5	TAL2	-0.271	0.364	0.316	-0.273
LCA5	TNFRSF13C	-0.508	0.045	0.324	-0.372
LFNG	TSHZ3	-0.407	0.41	0.477	-0.287
LILRA2	TSHZ3	-0.278	0.415	0.478	-0.278
LOC100271836	TSHZ3	-0.266	0.258	0.344	-0.299
LOC283332	TSHZ3	-0.502	0.0	0.318	-0.375
LOC728743	TSHZ3	-0.539	0.18	0.349	-0.3
MAP3K1	TSHZ3	-0.261	0.434	0.495	-0.382
MAP4K4	TSHZ3	-0.279	0.312	0.454	-0.253
MED26	TSHZ3	-0.283	0.38	0.428	-0.312
MPEG1	TSHZ3	-0.536	0.246	0.297	-0.459
MTERFD2	TSHZ3	-0.587	0.204	0.251	-0.317
NFKBIE	TSHZ3	-0.541	0.244	0.43	-0.466
NIN	TSHZ3	-0.259	0.422	0.404	-0.295
NR3C1	TSHZ3	-0.27	0.5	0.491	-0.359
NRM	TSHZ3	-0.596	0.138	0.382	-0.276
OAS1	SP5	-0.502	0.119	0.326	-0.264
ONECUT2	RAB30	-0.077	0.507	0.449	-0.266
PALM2-AKAP2	TSHZ3	-0.414	0.305	0.372	-0.251
PHTF2	TSHZ3	-0.08	0.534	0.423	-0.306
PLEKHF2	SP5	-0.503	0.014	0.361	-0.482
PLIN3	TSHZ3	-0.319	0.254	0.375	-0.29
PPTC7	TSHZ3	-0.228	0.529	0.363	-0.255
RAB30	SP5	-0.294	0.344	0.264	-0.376
RAB30	TSHZ3	-0.359	0.436	0.408	-0.346
RASSF3	TSHZ3	-0.272	0.385	0.447	-0.257
RPL23A	TSHZ3	-0.307	0.273	0.316	-0.406
SALL1	ST6GAL1	-0.268	0.271	0.327	-0.256
SCAMP2	TSHZ3	-0.421	0.298	0.317	-0.291
SEC14L1	TSHZ3	-0.45	0.342	0.417	-0.295
SEMA7A	TSHZ3	-0.373	0.299	0.424	-0.341
SNORD4B	TSHZ3	-0.509	0.108	0.315	-0.443
ST6GAL1	TSHZ3	-0.572	0.248	0.347	-0.451
ST6GALNAC4	TSHZ3	-0.392	0.316	0.456	-0.333
STIM2	TSHZ3	-0.279	0.362	0.394	-0.346
STX7	TSHZ3	-0.325	0.416	0.473	-0.317
TAL2	TSHZ3	-0.42	0.294	0.303	-0.362
TNFRSF1B	TSHZ3	-0.515	0.129	0.379	-0.26
TRAF5	TSHZ3	-0.525	0.142	0.334	-0.317
TSHZ3	TSPAN33	-0.324	0.261	0.285	-0.265
TSHZ3	UBE2Z	-0.282	0.285	0.406	-0.257
TSHZ3	UCKL1AS	-0.406	0.404	0.362	-0.318
TSHZ3	UTS2D	-0.359	0.314	0.341	-0.367
TSHZ3	ZC3H7A	-0.56	0.246	0.305	-0.46
ARHGAP17	GATA3	-0.477	0.28	0.578	-0.578
GATA3	GRB2	-0.544	0.279	0.59	-0.64
GATA3	NFKBIE	-0.342	0.371	0.642	-0.505
GATA3	TNFRSF13C	-0.545	0.036	0.513	-0.559
ARHGAP17	CDK20	-0.447	0.272	0.549	-0.394
ARID5B	GATA3	-0.364	0.295	0.613	-0.324
BCAS4	GATA3	-0.305	0.371	0.576	-0.381
C10orf104	GATA3	-0.14	0.556	0.592	-0.309
C9orf130	GATA3	-0.053	0.543	0.531	-0.443
CAMK2D	TSHZ3	-0.059	0.604	0.554	-0.277
CD53	GATA3	-0.429	0.281	0.564	-0.451
CD74	GATA3	-0.045	0.547	0.583	-0.415
CD79B	GATA3	-0.302	0.29	0.588	-0.406
CD86	GATA3	-0.398	0.266	0.533	-0.26
CDK20	GRB2	-0.484	0.481	0.517	-0.492
CENPM	GATA3	-0.15	0.534	0.615	-0.331
CSK	GATA3	-0.039	0.515	0.608	-0.264
CRY1	GRB2	-0.252	0.599	0.552	-0.264
CYBASC3	GATA3	-0.119	0.521	0.63	-0.499
DDX54	GATA3	-0.274	0.454	0.66	-0.332
DDX54	ZDBF2	-0.251	0.342	0.538	-0.253
DSEL	GRB2	-0.153	0.504	0.548	-0.434
FLJ45983	ST3GAL2	-0.005	0.539	0.525	-0.273
GATA3	HMGN3	-0.07	0.516	0.633	-0.268
GATA3	HNRNPC	-0.024	0.558	0.51	-0.277
GATA3	IFNGR1	-0.139	0.5	0.568	-0.407
GATA3	IRF8	-0.31	0.26	0.617	-0.355
GATA3	ITPKB	-0.105	0.57	0.718	-0.259
GATA3	JAK1	-0.336	0.257	0.611	-0.33
GATA3	KIAA0226	-0.175	0.561	0.665	-0.293
GATA3	KIAA0922	-0.299	0.251	0.721	-0.364
GATA3	KIF3B	-0.038	0.512	0.571	-0.369
GATA3	LFNG	-0.286	0.425	0.655	-0.284
GATA3	LILRA2	-0.119	0.556	0.552	-0.333
GATA3	LOC728743	-0.264	0.525	0.611	-0.304
GATA3	MTSS1	-0.296	0.323	0.621	-0.269
GATA3	NRM	-0.339	0.372	0.624	-0.314
GATA3	PALM2-AKAP2	-0.291	0.262	0.568	-0.3
GATA3	RPL23A	-0.023	0.528	0.509	-0.344
GATA3	SLC12A6	-0.012	0.517	0.612	-0.328
GATA3	ST6GAL1	-0.401	0.339	0.591	-0.471
GATA3	STX7	-0.091	0.541	0.636	-0.332
GATA3	TRAF5	-0.358	0.264	0.665	-0.32
GATA3	UBE2G1	-0.045	0.547	0.673	-0.347
GATA3	UCKL1AS	-0.132	0.62	0.535	-0.303
GATA3	ZC3H7A	-0.56	0.033	0.501	-0.497
GRB2	LOC440925	-0.361	0.258	0.524	-0.253
GRB2	MKX	-0.275	0.357	0.548	-0.275
GRB2	NCKAP1	-0.158	0.591	0.607	-0.257
GRB2	SPEF2	-0.132	0.609	0.595	-0.265
GRB2	ZDBF2	-0.266	0.337	0.533	-0.47
PLEKHF2	ZDBF2	-0.282	0.252	0.532	-0.467
QRSL1	TSHZ3	-0.158	0.62	0.514	-0.285
ADAMTS5	GRB2	-0.282	0.438	0.561	-0.06
AGPAT6	CDK20	-0.141	0.518	0.516	-0.106
ARHGAP17	CRY1	-0.254	0.382	0.582	-0.123
ARHGAP17	PVR	-0.273	0.492	0.748	-0.025
ARHGAP17	SATB2	-0.257	0.309	0.65	-0.086
ATP6V1H	CDK20	-0.004	0.554	0.506	-0.112
BCL11A	TSHZ3	-0.113	0.503	0.504	-0.212
BUB1B	TSHZ3	-0.092	0.542	0.511	-0.038
C6orf106	CDK20	-0.049	0.577	0.532	-0.109
C6orf136	GATA3	-0.28	0.297	0.559	-0.234
C8orf46	CDK20	-0.282	0.376	0.578	-0.19
CCNG2	GATA3	-0.042	0.539	0.533	-0.201
CD53	SATB2	-0.357	0.268	0.522	-0.101
CD79B	UNCX	-0.014	0.547	0.617	-0.072
CD79B	ZIC2	-0.033	0.505	0.732	-0.021
CDGAP	CDK20	-0.034	0.575	0.589	-0.032
CDK20	DDX54	-0.432	0.368	0.552	-0.193
CDK20	DNMBP	-0.077	0.516	0.62	-0.033
CDK20	EMP1	-0.259	0.393	0.52	-0.152
CDK20	GPR160	-0.004	0.526	0.55	-0.022
CDK20	HIVEP1	-0.046	0.516	0.53	-0.052
CDK20	HN1	-0.073	0.531	0.503	-0.032
CDK20	IRF8	-0.325	0.279	0.564	-0.172
CDK20	MAP4K4	-0.098	0.533	0.583	-0.146
CDK20	MTSS1	-0.348	0.258	0.577	-0.146
CDK20	NIN	-0.096	0.52	0.536	-0.176
CDK20	OAS1	-0.314	0.456	0.505	-0.067
CDK20	PEA15	-0.3	0.275	0.597	-0.048
CDK20	RFC1	-0.109	0.57	0.583	-0.098
CDK20	RHOQ	-0.023	0.531	0.526	-0.165
CDK20	TBC1D7	-0.033	0.565	0.512	-0.173
CDK20	ZNF608	-0.014	0.555	0.584	-0.071
CLN6	GATA3	-0.062	0.546	0.647	-0.099
CRY1	EMP1	-0.075	0.503	0.563	-0.015
CRY1	HVCN1	-0.062	0.519	0.527	-0.076
CRY1	JAK1	-0.002	0.549	0.588	-0.012
CRY1	KIAA0922	-0.017	0.604	0.638	-0.06
CRY1	ST6GAL1	-0.26	0.403	0.562	-0.089
CXCL12	PLEKHF2	-0.038	0.516	0.539	-0.079
CXCL12	ST6GAL1	-0.078	0.522	0.561	-0.003
DDX17	GRB2	-0.098	0.563	0.617	-0.122
DDX54	SPEF2	-0.344	0.256	0.624	-0.028
DSEL	KIAA0247	-0.015	0.51	0.525	-0.059
DYDC2	GRB2	-0.307	0.34	0.525	-0.015
EBF2	GRB2	-0.255	0.413	0.612	-0.12
EDEM1	TSHZ3	-0.036	0.542	0.537	-0.088
ENTPD4	GATA3	-0.317	0.273	0.513	-0.164
EN1	STX7	-0.005	0.511	0.524	-0.084
ETV1	GRB2	-0.473	0.368	0.63	-0.237
ETV1	PLEKHF2	-0.393	0.261	0.636	-0.137
ETV1	SCAMP2	-0.283	0.361	0.516	-0.09
ETV1	ST6GAL1	-0.413	0.262	0.543	-0.086
FMNL3	NCKAP1	-0.007	0.546	0.559	-0.045
GATA3	IGF1	-0.337	0.25	0.603	-0.133
GATA3	IL21R	-0.059	0.619	0.54	-0.208
GATA3	IL27RA	-0.031	0.558	0.627	-0.157
GATA3	LMBRD1	-0.118	0.575	0.602	-0.168
GATA3	LPAR5	-0.296	0.3	0.528	-0.114
GATA3	MCM3	-0.005	0.511	0.529	-0.104
GATA3	MED26	-0.056	0.604	0.566	-0.241
GATA3	MEF2D	-0.024	0.537	0.521	-0.202
GATA3	MFSD4	-0.064	0.52	0.528	-0.103
GATA3	ORAI2	-0.327	0.277	0.607	-0.181
GATA3	PPTC7	-0.016	0.547	0.567	-0.21
GATA3	PTPN6	-0.003	0.686	0.7	-0.217
GATA3	RBM18	-0.009	0.524	0.554	-0.032
GATA3	SDPR	-0.308	0.27	0.577	-0.214
GATA3	ST3GAL2	-0.006	0.586	0.684	-0.161
GATA3	TMEM129	-0.146	0.622	0.575	-0.231
GATA3	TNFAIP8	-0.012	0.529	0.604	-0.235
GATA3	TOM1L2	-0.27	0.327	0.612	-0.093
GATA3	UBE2N	-0.11	0.509	0.575	-0.189
GATA3	VPS33A	-0.015	0.594	0.503	-0.118
GCM2	GRB2	-0.268	0.319	0.518	-0.219
GRB2	KCNJ3	-0.266	0.369	0.526	-0.139
GRB2	PAX7	-0.317	0.251	0.596	-0.16
GRB2	PVR	-0.32	0.692	0.698	-0.114
GRB2	RHEB	-0.08	0.517	0.608	-0.074
GRB2	SATB2	-0.311	0.406	0.669	-0.155
GRB2	SIM2	-0.273	0.306	0.54	-0.175
GRB2	SIX2	-0.281	0.253	0.528	-0.047
GRB2	SLC7A10	-0.375	0.297	0.516	-0.18
GRB2	STC2	-0.255	0.256	0.545	-0.005
HPCAL1	TSHZ3	-0.279	0.449	0.521	-0.18
HVCN1	LCA5	-0.178	0.529	0.524	-0.059
HVCN1	LOC100129794	-0.026	0.562	0.534	-0.075
HVCN1	NCKAP1	-0.018	0.557	0.618	-0.127
HVCN1	PVR	-0.161	0.602	0.593	-0.096
HVCN1	SALL1	-0.04	0.549	0.542	-0.002
HVCN1	SP5	-0.251	0.321	0.53	-0.078
HVCN1	TSHZ3	-0.376	0.55	0.5	-0.244
HVCN1	VSX1	-0.021	0.505	0.515	-0.093
IRF4	TSHZ3	-0.004	0.501	0.543	-0.128
LCA5	TNFRSF8	-0.001	0.505	0.528	-0.041
LILRB4	PVR	-0.339	0.294	0.553	-0.027
MIR922	PVR	-0.533	0.148	0.641	-0.078
MIR941-1	PVR	-0.102	0.607	0.518	-0.051
NAPG	TSHZ3	-0.053	0.501	0.512	-0.087
PECAM1	PVR	-0.281	0.262	0.515	-0.129
PKDCC	TSHZ3	-0.089	0.525	0.528	-0.096
PVR	TNFRSF10A	-0.015	0.565	0.564	-0.05
SATB2	ST6GAL1	-0.288	0.25	0.579	-0.054
SP5	TICAM2	-0.056	0.507	0.607	-0.073
SP5	TMED7-TICAM2	-0.008	0.518	0.545	-0.096
SPEF2	ZC3H7A	-0.052	0.52	0.53	-0.161
ST3GAL2	TSHZ3	-0.277	0.394	0.52	-0.097
STX7	ZDBF2	-0.032	0.517	0.572	-0.23
DDX54	PVR	-0.302	0.45	0.781	0.223
KIAA0226	PVR	-0.284	0.318	0.756	0.151
KIAA0922	PVR	-0.044	0.659	0.769	0.185
LFNG	PVR	-0.338	0.327	0.752	0.228
